# Supplementary material for: ﻿Nomenclatural notes of Sabinaconvallium var. microsperma (Cupressaceae)
Source: PhytoKeys. 2022 Jul 21;202:53–8. doi: 10.3897/phytokeys.202.87464 (PMC9848975; doi:10.3897/phytokeys.202.87464)
Supplement: XML Treatment for Sabina [file phytokeys.202.87464-treatment1.xml]

<!DOCTYPE tp:taxon-treatment
  PUBLIC "-//TaxonX//DTD Taxonomic Treatment Publishing DTD v0 20100105//EN" "tax-treatment-NSO.dtd">
<tp:taxon-treatment xmlns:tp="http://www.plazi.org/taxpub"><tp:treatment-meta><kwd-group><label>Taxon classification</label><kwd>
              <named-content content-type="kingdom">Plantae</named-content>
            </kwd><kwd>
              <named-content content-type="order">Pinales</named-content>
            </kwd><kwd>
              <named-content content-type="family">Cupressaceae </named-content>
            </kwd></kwd-group><mixed-citation publication-type="journal"><person-group><name><surname>Yang</surname><given-names>Yong</given-names></name><name><surname>Rushforth</surname><given-names>Keith</given-names></name></person-group><article-title>﻿Nomenclatural notes of <italic><tp:taxon-name><tp:taxon-name-part taxon-name-part-type="genus" reg="Sabina">Sabina</tp:taxon-name-part><tp:taxon-name-part taxon-name-part-type="species" reg="convallium">convallium</tp:taxon-name-part></tp:taxon-name></italic> var. <italic><tp:taxon-name><tp:taxon-name-part taxon-name-part-type="genus" reg="Sabina"/><tp:taxon-name-part taxon-name-part-type="species" reg="convallium"/><tp:taxon-name-part taxon-name-part-type="variety" reg="microsperma">microsperma</tp:taxon-name-part></tp:taxon-name></italic> (<tp:taxon-name><tp:taxon-name-part taxon-name-part-type="family">Cupressaceae</tp:taxon-name-part></tp:taxon-name>)</article-title><source>PhytoKeys</source><day>21</day><month>07</month><year>2022</year><volume>202</volume><fpage>53</fpage><lpage>58</lpage><pub-id pub-id-type="doi">10.3897/phytokeys.202.87464</pub-id></mixed-citation></tp:treatment-meta><tp:nomenclature><label>﻿</label><tp:taxon-name>
            <object-id xmlns:xlink="http://www.w3.org/1999/xlink" content-type="arpha" xlink:type="simple">43DABC76-1E46-5CC1-8B0D-5AE928BBE496</object-id>
            <tp:taxon-name-part taxon-name-part-type="genus" reg="Sabina">Sabina</tp:taxon-name-part>
          </tp:taxon-name><tp:taxon-authority>convallium (Rehder &amp; E.H.Wilson) W.C.Cheng &amp; W.T.Wang in W.C.Cheng &amp; L.K.Fu, Fl. Reipubl. Popularis Sin. 7: 372 (1978).</tp:taxon-authority><tp:nomenclature-citation-list><tp:nomenclature-citation><tp:taxon-name>
                <tp:taxon-name-part taxon-name-part-type="genus" reg="Juniperus"/>
                <tp:taxon-name-part taxon-name-part-type="species" reg="convallium"/>
              </tp:taxon-name><comment>≡ <tp:taxon-name><tp:taxon-name-part taxon-name-part-type="genus" reg="Juniperus">Juniperus</tp:taxon-name-part><tp:taxon-name-part taxon-name-part-type="species" reg="convallium">convallium</tp:taxon-name-part></tp:taxon-name> Rehder &amp; E.H.Wilson in Pl. Wilson. (Sargent) 2(1): 62 (1914); <tp:taxon-name><tp:taxon-name-part taxon-name-part-type="genus" reg="Sabina">Sabina</tp:taxon-name-part><tp:taxon-name-part taxon-name-part-type="species" reg="convallium">convallium</tp:taxon-name-part></tp:taxon-name> (Rehder &amp; E.H.Wilson) W.C.Cheng &amp; W.T.Wang in W.C.Cheng, Trees of China, 1: 257 (1961) et in W.C.Cheng et al., Acta Phytotax. Sin. 13(4): 76 (1975), <italic>nom. inval</italic>. </comment></tp:nomenclature-citation></tp:nomenclature-citation-list></tp:nomenclature><tp:treatment-sec sec-type="material" id="SECID0EOIAE"><title>Type.</title><p>China (中国). Sichuan (四川), arid places, alt. 2500 m, Aug. 1904, Vietch Exped. 3010 (holotype: A00056809, Fig. <xref ref-type="fig" rid="F1">1</xref>; isotypes: BM000959921, K001090508, K001090509, K000089628, P00748989, S-C-6511, SYS00001562).</p><fig id="F1" position="float" orientation="portrait"><object-id xmlns:xlink="http://www.w3.org/1999/xlink" content-type="doi" xlink:type="simple">10.3897/phytokeys.202.87464.figure1</object-id><object-id xmlns:xlink="http://www.w3.org/1999/xlink" content-type="arpha" xlink:type="simple">FE5F7301-363A-53B4-A0DA-464774F319AC</object-id><label>Figure 1.</label><caption><p>Holotype of <italic><tp:taxon-name><tp:taxon-name-part taxon-name-part-type="genus" reg="Juniperus">Juniperus</tp:taxon-name-part><tp:taxon-name-part taxon-name-part-type="species" reg="convallium">convallium</tp:taxon-name-part></tp:taxon-name></italic> Rehder &amp; E.H.Wilson: Vietch Exped. 3010 (A00056809).</p></caption><graphic xmlns:xlink="http://www.w3.org/1999/xlink" xlink:href="phytokeys-202-053_article-87464__-g001.jpg" position="float" orientation="portrait" xlink:type="simple" id="oo_717956.jpg"><uri content-type="original_file" xlink:type="simple">https://binary.pensoft.net/fig/717956</uri></graphic></fig></tp:treatment-sec><tp:treatment-sec sec-type="notes" id="SECID0EQJAE"><title>Note.</title><p><xref ref-type="bibr" rid="B10">Rehder and Wilson (1914)</xref> cited one single collection (Veitch Exped. 3010) in the protologue which should be considered as the type specimen. <xref ref-type="bibr" rid="B2">Adams (2008</xref>, <xref ref-type="bibr" rid="B3">2014</xref>) and <xref ref-type="bibr" rid="B6">Farjon (2010)</xref> indicated that the specimen in A is the holotype and the isotypes are in BM and K. We found five additional isotypes in international herbaria.</p></tp:treatment-sec><ref-list><ref id="B10"><mixed-citation xmlns:xlink="http://www.w3.org/1999/xlink" xlink:type="simple"><person-group><name name-style="western"><surname>Rehder</surname><given-names>A</given-names></name><name name-style="western"><surname>Wilson</surname><given-names>EH</given-names></name></person-group> (<year>1914</year>) <article-title><tp:taxon-name><tp:taxon-name-part taxon-name-part-type="family">Pinaceae</tp:taxon-name-part></tp:taxon-name>.</article-title> In: <person-group><name name-style="western"><surname>Sargent</surname><given-names>CS</given-names></name></person-group> (<role>Ed.</role>) <issue-title>PlantaeWilsonianae: An Enumeration of the Woody Plants Collected in Western China for the Arnold Arboretum of Harvard University during the Years by E.</issue-title><source>H.Wilson (Vol. 2). Cambridge University Press, Cambridge</source>, <fpage>10</fpage>–<lpage>62</lpage>.</mixed-citation></ref><ref id="B2"><mixed-citation xmlns:xlink="http://www.w3.org/1999/xlink" xlink:type="simple"><person-group><name name-style="western"><surname>Adams</surname><given-names>RP</given-names></name></person-group> (<year>2008</year>) Junipers of the World: the Genus <italic><tp:taxon-name><tp:taxon-name-part taxon-name-part-type="genus">Juniperus</tp:taxon-name-part></tp:taxon-name></italic>. 2<sup>nd</sup> Edn. Trafford, Victoria.</mixed-citation></ref><ref id="B3"><mixed-citation xmlns:xlink="http://www.w3.org/1999/xlink" xlink:type="simple"><person-group><name name-style="western"><surname>Adams</surname><given-names>RP</given-names></name></person-group> (<year>2014</year>) Junipers of the World: the Genus <italic><tp:taxon-name><tp:taxon-name-part taxon-name-part-type="genus">Juniperus</tp:taxon-name-part></tp:taxon-name></italic>. 4<sup>th</sup> Edn. Trafford, Bloomington.</mixed-citation></ref><ref id="B6"><mixed-citation xmlns:xlink="http://www.w3.org/1999/xlink" xlink:type="simple"><person-group><name name-style="western"><surname>Farjon</surname><given-names>A</given-names></name></person-group> (<year>2010</year>) A Handbook of the World’s Conifers. Brill, Leiden-Boston. <ext-link xlink:type="simple" ext-link-type="doi" xlink:href="10.1163/9789047430629">https://doi.org/10.1163/9789047430629</ext-link></mixed-citation></ref></ref-list></tp:taxon-treatment>
