# Supplementary material for: ﻿Nomenclatural notes of Sabinaconvallium var. microsperma (Cupressaceae)
Source: PhytoKeys. 2022 Jul 21;202:53–8. doi: 10.3897/phytokeys.202.87464 (PMC9848975; doi:10.3897/phytokeys.202.87464)
Supplement: XML Treatment for Sabina [file phytokeys.202.87464-treatment2.xml]

<!DOCTYPE tp:taxon-treatment
  PUBLIC "-//TaxonX//DTD Taxonomic Treatment Publishing DTD v0 20100105//EN" "tax-treatment-NSO.dtd">
<tp:taxon-treatment xmlns:tp="http://www.plazi.org/taxpub"><tp:treatment-meta><kwd-group><label>Taxon classification</label><kwd>
              <named-content content-type="kingdom">Plantae</named-content>
            </kwd><kwd>
              <named-content content-type="order">Pinales</named-content>
            </kwd><kwd>
              <named-content content-type="family">Cupressaceae </named-content>
            </kwd></kwd-group><mixed-citation publication-type="journal"><person-group><name><surname>Yang</surname><given-names>Yong</given-names></name><name><surname>Rushforth</surname><given-names>Keith</given-names></name></person-group><article-title>﻿Nomenclatural notes of <italic><tp:taxon-name><tp:taxon-name-part taxon-name-part-type="genus" reg="Sabina">Sabina</tp:taxon-name-part><tp:taxon-name-part taxon-name-part-type="species" reg="convallium">convallium</tp:taxon-name-part></tp:taxon-name></italic> var. <italic><tp:taxon-name><tp:taxon-name-part taxon-name-part-type="genus" reg="Sabina"/><tp:taxon-name-part taxon-name-part-type="species" reg="convallium"/><tp:taxon-name-part taxon-name-part-type="variety" reg="microsperma">microsperma</tp:taxon-name-part></tp:taxon-name></italic> (<tp:taxon-name><tp:taxon-name-part taxon-name-part-type="family">Cupressaceae</tp:taxon-name-part></tp:taxon-name>)</article-title><source>PhytoKeys</source><day>21</day><month>07</month><year>2022</year><volume>202</volume><fpage>53</fpage><lpage>58</lpage><pub-id pub-id-type="doi">10.3897/phytokeys.202.87464</pub-id></mixed-citation></tp:treatment-meta><tp:nomenclature><label>﻿</label><tp:taxon-name>
            <object-id xmlns:xlink="http://www.w3.org/1999/xlink" content-type="arpha" xlink:type="simple">2E01305C-CF87-5899-A49C-AEB392AAF438</object-id>
            <tp:taxon-name-part taxon-name-part-type="genus" reg="Sabina">Sabina</tp:taxon-name-part>
          </tp:taxon-name><tp:taxon-authority>microsperma (W.C.Cheng &amp; L.K.Fu) W.C.Cheng &amp; L.K.Fu in Fl. Xizang. 1: 390 (1983).</tp:taxon-authority><tp:nomenclature-citation-list><tp:nomenclature-citation><tp:taxon-name>
                <tp:taxon-name-part taxon-name-part-type="genus" reg="Sabina"/>
                <tp:taxon-name-part taxon-name-part-type="species" reg="convallium"/>
                <tp:taxon-name-part taxon-name-part-type="variety" reg="microsperma"/>
              </tp:taxon-name><comment>≡ <tp:taxon-name><tp:taxon-name-part taxon-name-part-type="genus" reg="Sabina">Sabina</tp:taxon-name-part><tp:taxon-name-part taxon-name-part-type="species" reg="convallium">convallium</tp:taxon-name-part><tp:taxon-name-part taxon-name-part-type="infraspecific-rank">var.</tp:taxon-name-part><tp:taxon-name-part taxon-name-part-type="variety" reg="microsperma">microsperma</tp:taxon-name-part></tp:taxon-name> W.C.Cheng &amp; L.K.Fu in W.C.Cheng et al., Acta Phytotax. Sin. 13(4): 86 (1975), <italic>nom. inval.</italic>; <tp:taxon-name><tp:taxon-name-part taxon-name-part-type="genus" reg="Sabina">Sabina</tp:taxon-name-part><tp:taxon-name-part taxon-name-part-type="species" reg="convallium">convallium</tp:taxon-name-part><tp:taxon-name-part taxon-name-part-type="infraspecific-rank">var.</tp:taxon-name-part><tp:taxon-name-part taxon-name-part-type="variety" reg="microsperma">microsperma</tp:taxon-name-part></tp:taxon-name> W.C.Cheng &amp; L.K.Fu in W.C.Cheng &amp; L.K.Fu, Fl. Reipubl. Popularis Sin. 7: 373 (1978); <tp:taxon-name><tp:taxon-name-part taxon-name-part-type="genus" reg="Juniperus">Juniperus</tp:taxon-name-part><tp:taxon-name-part taxon-name-part-type="species" reg="convallium">convallium</tp:taxon-name-part><tp:taxon-name-part taxon-name-part-type="infraspecific-rank">var.</tp:taxon-name-part><tp:taxon-name-part taxon-name-part-type="variety" reg="microsperma">microsperma</tp:taxon-name-part></tp:taxon-name> (W.C.Cheng &amp; L.K.Fu) Silba in Phytologia Mem. 7: 33 (1984); <tp:taxon-name><tp:taxon-name-part taxon-name-part-type="genus" reg="Juniperus">Juniperus</tp:taxon-name-part><tp:taxon-name-part taxon-name-part-type="species" reg="microsperma">microsperma</tp:taxon-name-part></tp:taxon-name> (W.C.Cheng &amp; L.K.Fu) R.P.Adams in Biochem. Syst. Ecol. 28(6): 540 (2000). </comment></tp:nomenclature-citation></tp:nomenclature-citation-list></tp:nomenclature><tp:treatment-sec sec-type="material" id="SECID0EPOAE"><title>Type.</title><p>China (中国). Xizang (西藏), Qamdu (昌都), Sumzom (松宗), 26 Oct. 1961, Forestry Exped. (森林调查队) 10019 (holotype: PE00002535, Fig. <xref ref-type="fig" rid="F2">2</xref>).</p><fig id="F2" position="float" orientation="portrait"><object-id xmlns:xlink="http://www.w3.org/1999/xlink" content-type="doi" xlink:type="simple">10.3897/phytokeys.202.87464.figure2</object-id><object-id xmlns:xlink="http://www.w3.org/1999/xlink" content-type="arpha" xlink:type="simple">D3D156D9-3711-5334-9888-061D8E207566</object-id><label>Figure 2.</label><caption><p>Holotype of <tp:taxon-name><tp:taxon-name-part taxon-name-part-type="genus" reg="Sabina">Sabina</tp:taxon-name-part><tp:taxon-name-part taxon-name-part-type="species" reg="convallium">convallium</tp:taxon-name-part><tp:taxon-name-part taxon-name-part-type="infraspecific-rank">var.</tp:taxon-name-part><tp:taxon-name-part taxon-name-part-type="variety" reg="microsperma">microsperma</tp:taxon-name-part></tp:taxon-name> W.C.Cheng &amp; L.K.Fu: Forestry Exped. 10019 (PE00002535).</p></caption><graphic xmlns:xlink="http://www.w3.org/1999/xlink" xlink:href="phytokeys-202-053_article-87464__-g002.jpg" position="float" orientation="portrait" xlink:type="simple" id="oo_717957.jpg"><uri content-type="original_file" xlink:type="simple">https://binary.pensoft.net/fig/717957</uri></graphic></fig></tp:treatment-sec></tp:taxon-treatment>
